# Supplementary material for: Molding the Pain into Porcelain: The Silent Resilience of Arthritic Hands in Hong Kong’s Ceramic Studios
Source: Healthcare (Basel). 2026 Apr 17;14(8):1069. doi: 10.3390/healthcare14081069 (PMC13115973; doi:10.3390/healthcare14081069)
Supplement: Supplementary file 1 [file healthcare-14-01069-s001.zip]

Archive with 1 entries (1 files):
- healthcare-4217942-supplementary.pdf
